# Supplementary material for: Comparison of Proteomics Profiles of Campylobacter jejuni Strain Bf under Microaerobic and Aerobic Conditions
Source: Front Microbiol. 2016 Oct 13;7:1596. doi: 10.3389/fmicb.2016.01596 (PMC5061731; doi:10.3389/fmicb.2016.01596)
Supplement: Supplementary file 1 [file Table1.XLS]

## Sheet: dif expression
Spot ID	ANOVA (p-value)	FDR (q-value)	Fold
65	0.023	0.0015	-1.5
68	0.00355	0.000743	2.8
74	0.0197	0.0014	-1.6
79	0.00673	0.000881	-1.6
82	0.00725	0.000903	1.7
114	0.0142	0.0013	2
117	0.000256	0.000231	2.9
119	0.0107	0.00113	2.1
154	0.000603	0.000325	2.2
155	0.000232	0.000231	2.2
311	0.00739	0.000919	-1.8
336	0.0108	0.00113	1.7
374	0.0177	0.00139	1.5
391	0.0404	0.00182	-1.6
395	0.0321	0.00164	-1.9
418	0.00139	0.000502	1.9
446	0.0354	0.00164	-1.5
459	0.0317	0.00164	1.6
505	0.00182	0.000596	2.4
506	0.00526	0.000881	1.8
510	0.0392	0.0018	1.5
514	0.00546	0.00257	1.5
526	0.000149	0.000231	3.1
546	0.000158	0.000231	-2.3
551	0.0376	0.00257	2.2
566	0.000628	0.000325	-1.8
567	0.000359	0.000259	-1.7
568	0.016	0.00136	-1.5
574	0.00672	0.000881	-2.2
594	0.00408	0.000802	2.1
605	0.0203	0.0014	1.8
652	0.0442	0.00257	-2.2
708	0.0105	0.00113	-1.5
777	0.0246	0.00257	1.6
798	0.00115	0.000461	1.5
802	0.00725	0.000903	1.7
802	0.00725	0.000903	1.7
806	0.0299	0.00257	-1.7
837	0.0148	0.0013	1.8
1175	0.0195	0.0014	2
1358	0.00627	0.000881	2
1362	0.0065	0.000881	-1.9
1368	0.014	0.00128	1.7
1415	0.00601	0.00257	2.5
2333	0.0061	0.00257	1.5
2336	0.0413	0.00257	2.3
2381	0.00161	0.00257	1.7
legend
Spot ID	Identity of the spot from Samespot analysis
ANOVA (p-value)	statistical analysis at a confidence level of 95%
FDR (q-value)	False discovery rate at a confidence level of 95%

## Sheet: spot identification
Spot ID	Protein ID	Name	Abbreviated name	Theorical MW (Da)/theorical pI	No of MP/NMP (Pc)	Log (E value)	FDR (%)	Spectra	Uniques	Theoretical number of tryptic peptides	PAI	emPAI
65	tr|Q0PA55	Aconitate hydratase 2	AcnB	92.59/6.04	37/142 (50%)	-222.338	0	142	37	38	3.73684	5454.59
68	tr|Q0PBZ1	Thioredoxin reductase	TrxB	33/5.60	9/22 (37%)	-65.1085	0	22	9	13	1.69231	48.2388
74	tr|Q0PA55	Aconitate hydratase 2	AcnB	92.59/6.04	32/117 (46%)	-196.237	0	117	32	38	3.07895	1198.35
79	tr|Q0PA55	Aconitate hydratase 2	AcnB	92.59/6.04	27/82 (41%)	-144.409	0	82	27	38	2.15789	142.845
82	sp|Q9PI02	Chaperone protein ClpB	ClpB	95.40/5.47	27/46 (34%)	-110.176	0	46	27	41	1.12195	12.2419
114	sp|O69289	60 kDa chaperonin	GroL	57.79/5.02	6/10 (15%)	-33.3554	0	10	6	29	0.344828	1.21222
117	sp|Q0P891	DNA protection during starvation protein	Dps	17.1/5.55	4/4 (34%)	-13.8904	0	4	4	8	0.5	2.16228
119	sp|O69289	60 kDa chaperonin	GroL	57.79/5.02	2/3 (6%)	-7.86138	1.16	3	2	29	0.103448	0.268961
154	tr|Q0PBA1	Fumarate reductase flavoprotein subunit	FrdA	73.59/6.36	27/71 (44%)	-136.968	0	71	27	32	2.21875	164.482
155	tr|Q0PBA1	Fumarate reductase flavoprotein subunit	FrdA	73.59/6.36	25/42 (43%)	-121.494	0	42	25	32	1.3125	19.5353
311	sp|O69289	60 kDa chaperonin	GroL	57.79/5.02	40/187 (65%)	-279.731	0	187	40	29	6.44828	2.80722e+06
336	sp|Q59296	Catalase	KatA	58.29/7.74	22/53 (46%)	-102.422	0	53	22	25	2.12	130.826
374	sp|Q0PC30	ATP synthase subunit beta	AtpD	50.70/4.97	25/127 (59%)	-137.763	0	127	25	23	5.52174	332459
391	tr|Q0P9F8	S-adenosylmethionine synthetase	MetK	43.7/5.45	19/63 (56%)	-103.706	0	63	19	19	3.31579	2068.14
395	tr|Q0P9F8	S-adenosylmethionine synthetase	MetK	43.7/5.45	27/102 (59%)	-142.72	0	102	27	19	5.36842	233571
418	sp|O69294	Fumarate hydratase	FumC	50.59/6.12	27/109 (51%)	-138.945	0	109	27	14	7.78571	61054022
446	tr|Q0PB68	3-oxoacyl-[acyl-carrier-protein] synthase 2	FabF	42.59/5.64	29/103 (58%)	-180.604	0	103	29	18	5.72222	527499
459	tr|Q0PB65	Putative MCP-type signal transduction protein	Cj0448c	40.40/5.58	15/55 (47%)	-80.7529	0.45	55	15	20	2.75	561.341
505	tr|Q0P8X0	Malate oxidoreductase	Cj1287c	43.90/5.78	16/49 (40%)	-94.0235	0	49	16	14	3.5	3161.28
506	tr|Q0PAY0	2-oxoglutarate:acceptor oxidoreductase	OorA	40.90/6.12	17/37 (42%)	-74.9068	0	37	17	12	3.08333	1210.53
510	tr|Q0PBZ1	Thioredoxin reductase	TrxB	33/5.60	11/60 (57%)	-92.0792	0	60	11	13	4.61538	41245.3
514	sp|O69289	60 kDa chaperonin	GroL	57.79/5.02	31/50 (52%)	-211.648	0	50	31	29	1.72414	51.9832
526	tr|Q0P7U8	Citrate synthase	GltA	47.90/6.47	17/42 (48%)	-80.3373	0	42	17	19	2.21053	161.378
546	tr|Q0PAQ4	Putative periplasmic phosphate binding protein	PstS	36/5.76	20/70 (58%)	-111.374	0	70	20	19	3.68421	4831.93
551	tr|Q0P9N4	Branched-chain amino-acid ABC transport system periplasmic binding protein	LivK	39.59/8.70	11/35%	-75.4499	0.34	33	10	13	2.53846	344.511
566	sp|P71128	Cysteine synthase B	CysM	32.30/6.34	16/67 (57%)	-82.9361	0.46	67	16	13	5.15385	142509
567	tr|Q0P9A5	ADP-L-glycero-D-manno-heptose-6-epimerase	HldD	35.90/6.12	23/73 (69%)	-138.212	0	73	23	20	3.65	4465.84
568	tr|Q0PB68	3-oxoacyl-[acyl-carrier-protein] synthase 2	FabF	42.59/5.64	12/146 (53%)	-74.5171	0	146	12	18	8.11111	129154966
574	sp|P71128	Cysteine synthase B	CysM	32.30/6.34	3/21 (21%)	-19.8136	0	21	3	13	1.61538	40.2463
594	tr|Q0PBW4	Putative iron-uptake ABC transport system periplasmic iron-binding protein	CfbpA	37.4/8.97	20/86 (57%)	-111.731	0	86	20	18	4.77778	59947.4
605	tr|Q0PBH5	Alkyl hydroperoxide reductase	AhpC	21.9/5.66	13/171 (65%)	-82.3748	0	171	13	11	15.5455	3.511e+15
652	sp|O69289	60 kDa chaperonin	GroL	57.79/5.02	34/51 (58%)	-186.054	0	51	34	29	1.75862	56.3615
708	tr|Q0P7X0	Periplasmic protein	p19	19.6/4.97	5/77 (50%)	-39.8243	0	77	5	6	12.8333	6813000000000
777	sp|O69298	Chaperone protein DnaK	DnaK	67.30/4.97	48/85 (50%)	-270.163	0.28	85	48	29	2.93103	852.168
798	tr|Q0P7X0	Periplasmic protein	p19	19.6/4.97	16/70 (64%)	-97.576	0	70	16	6	11.6667	464200000000
802	sp|Q9PPE0	Probable Thiol peroxidase	Tpx	18.40/5.13	8/22 (47%)	-63.4912	0	22	8	9	2.44444	277.256
802	sp|Q9PN97	S-ribosylhomocysteine lyase	LuxS	18.10/6.19	7/16 (50%)	-38.6171	0	16	7	8	2	99
806	sp|O69289	60 kDa chaperonin	GroL	57.79/5.02	34/89 (59%)	-227.737	0	89	34	29	3.06897	1171.1
837	tr|Q0PAU2	Acetolactate synthase small subunit	IlvH	17.3/6.75	8/10 (52%)	-26.1158	0	10	8	9	1.11111	11.9155
1175	tr|Q0P9N4	Branched-chain amino-acid ABC transport system periplasmic binding protein	LivK	39.59/8.70	11/17 (35%)	-86.366	0	17	11	13	1.30769	19.3092
1358	tr|Q0PBH5	Alkyl hydroperoxide reductase	AhpC	21.9/5.66	25/75 (84%)	-110.261	0.38	75	25	11	6.81818	6.57933e+06
1362	tr|Q0P9F8	S-adenosylmethionine synthetase	MetK	43.7/5.45	25/86 (55%)	-126.012	0	86	25	19	4.52632	33597.2
1368	sp|Q9PI02	Chaperone protein ClpB	ClpB	95.40/5.47	16/20 (22%)	-62.9651	0	20	16	41	0.487805	2.07472
1415	tr|Q0PBH5	Alkyl hydroperoxide reductase	AhpC	21.9/5.66	22/46 (57%)	-88.3911	0	46	22	11	4.18182	15198.1
2333	tr|Q0P8M9	Peb1A Major cell-binding factor	Peb1A	24.9/5.89	13/14 (45%)	-46.8582	0	14	13	12	1.16667	13.678
2336	tr|Q0P8K8	Putative periplasmic protein	Cj1406c	24.9/5.89	8/9 (39%)	-17.7713	0	9	8	4	2.25	176.828
2381	sp|O69294	Fumarate hydratase	FumC	50.59/6.12	30/48 (53%)	-156.553	0.25	48	30	14	3.42857	2681.7
legend
spot ID	Identity of the spot from SameSpot Analysis
Protein ID	Accession number of the protein
Name	Name of the protein
Abbreviated name	Abbreviated name in NCTC 11168
No of MP/NMP (Pc)	Number of matched/total peptides (Protein coverage)
Log (E value)	E-value of the protein identified
FDR (%)	False discovery rate calculated from a decoy databasis
Spectra	Number of spectra for protein identification
Uniques	Number of different peptides for protein identification
PAI	Protein abundance index
EmPAI	Exponentially modified protein abundance index calculated as 10^(PAI)-1
